# Supplementary material for: Deep Levels and Electron Paramagnetic Resonance Parameters of Substitutional Nitrogen in Silicon from First Principles
Source: Nanomaterials (Basel). 2023 Jul 21;13(14):2123. doi: 10.3390/nano13142123 (PMC10384624; doi:10.3390/nano13142123)
Supplement: Supplementary file 1 [file nanomaterials-13-02123-s001.zip]

Archive with 1 entries (1 files):
- nanomaterials-2503658-supplementary.pdf
